# Supplementary material for: Attachment Styles as Protective and Amplifying Factors in Caregiver Psychological Distress: A Multicenter Cross-Sectional Study in Oncology and Chronic Disease Caregiving
Source: Healthcare (Basel). 2025 Oct 17;13(20):2612. doi: 10.3390/healthcare13202612 (PMC12563351; doi:10.3390/healthcare13202612)
Supplement: Supplementary file 1 [file healthcare-13-02612-s001.zip]

Archive with 1 entries (1 files):
- healthcare-3854086-supplementary.pdf
